# Supplementary material for: A veil of ignorance can promote fairness in a mammal society
Source: Nat Commun. 2021 Jun 23;12:3717. doi: 10.1038/s41467-021-23910-6 (PMC8222408; doi:10.1038/s41467-021-23910-6)
Supplement: Supplementary file 3 — Source Data [file 41467_2021_23910_MOESM3_ESM.zip]

Archive with 7 entries (7 files):
- Figure source data/Source data for fig 2a.csv
- Figure source data/Source data for fig 2b.csv
- Figure source data/Source data for fig 3a.csv
- Figure source data/Source data for fig 3b.csv
- Figure source data/Source data for fig 3c.csv
- Figure source data/Source data for fig 4a.csv
- Figure source data/Source data for fig 4b.csv
