# Supplementary material for: A veil of ignorance can promote fairness in a mammal society
Source: Nat Commun. 2021 Jun 23;12:3717. doi: 10.1038/s41467-021-23910-6 (PMC8222408; doi:10.1038/s41467-021-23910-6)
Supplement: Supplementary file 3 — Source Data [file 41467_2021_23910_MOESM3_ESM.zip › Figure source data/Source data for fig 2a.csv]

current.category	period	weight.change
fed	pregnant	1.180455303
fed	pregnant	1.123526109
non-fed	pregnant	1.272087068
non-fed	pregnant	1.120238095
fed	pregnant	1.071122995
fed	pregnant	0.975571726
fed	pregnant	1.391443167
fed	pregnant	0.982838284
non-fed	pregnant	1.006775068
non-fed	pregnant	1.082384461
fed	pregnant	1.050290135
non-fed	pregnant	1.0781893
non-fed	pregnant	1.127259036
fed	pregnant	1.531192661
non-fed	pregnant	1.074638233
fed	pregnant	1.527752502
fed	pregnant	1.227659574
non-fed	pregnant	1.303007519
fed	pregnant	1.237818182
fed	pregnant	1.462809917
fed	pregnant	1.241071429
fed	pregnant	1.226145755
non-fed	pregnant	1.297213622
fed	pregnant	1.417497231
fed	pregnant	1.20411985
fed	post-pregnancy	1.180455303
fed	post-pregnancy	0.947782145
non-fed	post-pregnancy	1.067861716
non-fed	post-pregnancy	1.120238095
fed	post-pregnancy	0.995721925
fed	post-pregnancy	0.920997921
fed	post-pregnancy	1.143039591
fed	post-pregnancy	0.898349835
non-fed	post-pregnancy	0.962737127
non-fed	post-pregnancy	0.90087073
fed	post-pregnancy	0.914893617
non-fed	post-pregnancy	0.848324515
non-fed	post-pregnancy	1.013709063
fed	post-pregnancy	1.225659691
fed	post-pregnancy	0.987943262
non-fed	post-pregnancy	0.97593985
fed	post-pregnancy	0.967272727
fed	post-pregnancy	1.126446281
fed	post-pregnancy	1.033482143
fed	post-pregnancy	1.048835462
non-fed	post-pregnancy	1.095201238
fed	post-pregnancy	1.180509413
fed	post-pregnancy	1.083333333
fed	escorting	1.052193226
fed	escorting	0.920269512
non-fed	escorting	0.888604353
fed	escorting	1.085026738
fed	escorting	0.962058212
fed	escorting	1.208812261
fed	escorting	0.890429043
non-fed	escorting	0.950542005
non-fed	escorting	0.956463496
fed	escorting	0.972920696
non-fed	escorting	1.001763668
non-fed	escorting	1.060240964
fed	escorting	1.325688073
non-fed	escorting	0.958111196
fed	escorting	1.034576888
fed	escorting	0.869503546
non-fed	escorting	0.965413534
fed	escorting	0.997818182
fed	escorting	1.133884298
fed	escorting	0.901785714
fed	escorting	1.011269722
non-fed	escorting	1.062693498
fed	escorting	1.156146179
fed	escorting	1.011235955
