# Supplementary material for: A veil of ignorance can promote fairness in a mammal society
Source: Nat Commun. 2021 Jun 23;12:3717. doi: 10.1038/s41467-021-23910-6 (PMC8222408; doi:10.1038/s41467-021-23910-6)
Supplement: Supplementary file 3 — Source Data [file 41467_2021_23910_MOESM3_ESM.zip › Figure source data/Source data for fig 2b.csv]

category	weight
control	135.5161194
control	135.888234
control	135.5161194
control	135.888234
control	135.5161194
control	135.5161194
control	135.5161194
control	135.888234
control	139.4970019
control	139.4970019
control	139.4970019
control	139.8800476
control	139.4970019
control	139.8800476
control	140.9485111
control	141.0854634
control	141.512436
control	141.0774037
control	141.512436
control	140.9485111
control	141.0854634
control	140.9485111
control	141.0854634
control	141.0774037
control	141.512436
control	140.9485111
control	141.512436
control	140.9485111
control	140.9485111
control	140.9485111
control	141.512436
control	140.9485111
control	140.9485111
control	141.0854634
control	141.512436
control	141.0774037
control	141.0854634
control	141.0854634
control	141.512436
control	140.9485111
control	141.0774037
control	141.512436
control	140.9485111
control	140.9485111
control	141.0854634
control	141.0854634
control	145.088974
control	139.8800476
control	145.2299493
control	145.6694646
control	145.6694646
control	145.2216529
control	145.2216529
control	145.6694646
control	141.0774037
control	141.512436
control	140.9485111
control	140.9485111
control	141.512436
control	141.0854634
control	140.9485111
control	129.1666049
control	145.6694646
control	145.2216529
control	145.088974
control	145.6694646
control	145.2299493
control	143.9660864
control	145.088974
control	145.2216529
control	145.2299493
control	145.6694646
control	145.088974
control	145.6694646
control	145.088974
control	131.1504159
control	144.2714638
control	144.5264397
control	143.1296275
control	143.1296275
control	145.088974
control	145.2216529
control	144.0318974
control	145.2299493
control	145.088974
control	145.2299493
control	145.2299493
control	145.088974
control	143.1296275
control	144.5264397
control	144.9925564
control	142.2005115
control	142.2005115
control	145.088974
control	145.6694646
control	145.088974
control	138.1424779
control	145.2299493
control	139.0450793
control	138.1424779
control	145.088974
control	145.6694646
control	140.854845
control	139.0450793
control	138.1424779
control	145.9249738
control	143.9660864
control	140.001558
control	145.088974
control	145.6694646
control	145.2299493
control	140.8438726
control	142.2005115
control	139.8576678
control	145.088974
control	145.088974
control	145.088974
control	145.2299493
treatment	162.5907761
treatment	168.6454164
treatment	168.6454164
treatment	169.3201547
treatment	162.1455396
treatment	162.9095912
treatment	162.5907761
treatment	162.5907761
treatment	162.1455396
treatment	162.1455396
treatment	162.1455396
treatment	163.8327138
treatment	157.5183266
treatment	157.9508572
treatment	157.9508572
treatment	157.5183266
treatment	168.6454164
treatment	162.1455396
treatment	168.7996369
treatment	162.1455396
treatment	162.5907761
treatment	162.1455396
treatment	169.3201547
treatment	157.9508572
treatment	162.5907761
treatment	162.1455396
treatment	168.7996369
treatment	162.5647628
treatment	161.6202435
treatment	168.6454164
treatment	161.6202435
treatment	161.6202435
treatment	162.5647628
treatment	168.8092804
treatment	168.6454164
treatment	162.5907761
treatment	164.4881968
treatment	162.1455396
treatment	168.6454164
treatment	169.3201547
treatment	168.6454164
treatment	169.3201547
treatment	163.9919015
treatment	168.8092804
treatment	169.3201547
treatment	168.8092804
treatment	162.1455396
treatment	162.1455396
treatment	166.4249886
treatment	162.1455396
treatment	168.7996369
treatment	157.5183266
treatment	163.8327138
treatment	163.9919015
treatment	163.9825332
treatment	169.3201547
treatment	162.1455396
treatment	162.5907761
treatment	162.5907761
treatment	165.8934179
treatment	166.4249886
treatment	166.3679532
treatment	164.0623221
treatment	163.8327138
treatment	169.3201547
treatment	168.6454164
treatment	162.5647628
treatment	168.6454164
treatment	168.8092804
treatment	168.6454164
treatment	167.3402184
treatment	168.7996369
treatment	167.6951764
treatment	166.3679532
treatment	164.4881968
treatment	167.3402184
treatment	168.6454164
treatment	169.3201547
treatment	162.1455396
treatment	168.7996369
treatment	161.6510232
treatment	167.3402184
treatment	165.1369752
treatment	165.1369752
treatment	161.0672094
treatment	165.8934179
treatment	168.6454164
treatment	167.5123835
treatment	164.0623221
