# Supplementary material for: A veil of ignorance can promote fairness in a mammal society
Source: Nat Commun. 2021 Jun 23;12:3717. doi: 10.1038/s41467-021-23910-6 (PMC8222408; doi:10.1038/s41467-021-23910-6)
Supplement: Supplementary file 3 — Source Data [file 41467_2021_23910_MOESM3_ESM.zip › Figure source data/Source data for fig 3a.csv]

esc.effort	pup.category	ad.category
0.1	treatment	non-fed female
0.2	treatment	non-fed female
0.428571429	treatment	non-fed female
0.764705882	treatment	fed female
0.117647059	treatment	non-fed female
0.384615385	treatment	fed female
0.428571429	treatment	non-fed female
0.142857143	treatment	fed female
0.235294118	control	non-fed female
0.941176471	control	fed female
0.058823529	control	fed female
0.764705882	control	fed female
0.470588235	control	non-fed female
0.058823529	control	non-fed female
0.823529412	control	fed female
0.117647059	control	non-fed female
1	control	fed female
0.285714286	control	non-fed female
0.142857143	control	non-fed female
