# Supplementary material for: A veil of ignorance can promote fairness in a mammal society
Source: Nat Commun. 2021 Jun 23;12:3717. doi: 10.1038/s41467-021-23910-6 (PMC8222408; doi:10.1038/s41467-021-23910-6)
Supplement: Supplementary file 3 — Source Data [file 41467_2021_23910_MOESM3_ESM.zip › Figure source data/Source data for fig 3b.csv]

category	esc.residuals
control	-0.082273586
treatment	0.071572568
control	0.176243671
control	0.293890729
control	0.352714259
control	0.058596612
treatment	-0.353168094
treatment	-0.447285741
control	-0.176697506
treatment	0.039170699
treatment	0.013727619
control	0.013727619
treatment	0.090650696
treatment	-0.097317922
treatment	-0.33261204
control	0.137976195
treatment	-0.038494393
control	0.196799725
treatment	0.137976195
control	0.255623254
control	0.255623254
control	-0.509082628
treatment	-0.032623253
control	0.045794345
treatment	0.045794345
treatment	0.045794345
treatment	0.045794345
treatment	-0.204205655
treatment	0.045794345
control	0.049840522
treatment	0.049840522
treatment	0.049840522
treatment	0.049840522
control	0.049840522
treatment	-0.046883032
control	0.095974111
treatment	-0.046883032
control	0.094629569
control	-0.170304779
