# Supplementary material for: A veil of ignorance can promote fairness in a mammal society
Source: Nat Commun. 2021 Jun 23;12:3717. doi: 10.1038/s41467-021-23910-6 (PMC8222408; doi:10.1038/s41467-021-23910-6)
Supplement: Supplementary file 3 — Source Data [file 41467_2021_23910_MOESM3_ESM.zip › Figure source data/Source data for fig 3c.csv]

category	feeds.rate
control	4.615384615
control	3.157894737
treatment	0
control	0
control	3.333333333
control	4
treatment	0
treatment	0
control	0
control	0
control	12.63157895
treatment	0
treatment	0
control	0
control	0
control	0
control	24
control	6
control	14.11764706
control	23.33333333
treatment	6
treatment	0
treatment	0
treatment	0
treatment	0
treatment	0
treatment	3.157894737
treatment	3
treatment	6
treatment	0
treatment	3.333333333
treatment	0
treatment	0
treatment	3.75
treatment	0
treatment	0
treatment	3.75
treatment	0
control	0
control	0
control	0
control	0
control	2.4
treatment	0
treatment	0
treatment	7.058823529
treatment	0
treatment	6
treatment	0
treatment	4.285714286
control	17.14285714
control	9.473684211
control	0
