# Supplementary material for: A veil of ignorance can promote fairness in a mammal society
Source: Nat Commun. 2021 Jun 23;12:3717. doi: 10.1038/s41467-021-23910-6 (PMC8222408; doi:10.1038/s41467-021-23910-6)
Supplement: Supplementary file 3 — Source Data [file 41467_2021_23910_MOESM3_ESM.zip › Figure source data/Source data for fig 4a.csv]

category	weight	age.cat
control	296	age 30-60 days
control	468	age 60-90 days
control	351	age 60-90 days
control	450	age 60-90 days
control	272	age 30-60 days
control	375	age 60-90 days
control	375	age 60-90 days
control	450	age 60-90 days
treatment	465	age 60-90 days
treatment	373	age 60-90 days
treatment	401	age 60-90 days
treatment	465	age 60-90 days
treatment	457	age 60-90 days
treatment	256	age 30-60 days
control	346	age 60-90 days
control	264	age 30-60 days
control	418	age 60-90 days
control	354	age 60-90 days
control	476	age 60-90 days
control	313	age 60-90 days
control	261	age 30-60 days
control	310	age 60-90 days
control	282	age 30-60 days
control	351	age 60-90 days
control	425	age 60-90 days
control	306	age 60-90 days
control	439	age 60-90 days
control	308	age 60-90 days
control	352	age 60-90 days
control	379	age 60-90 days
control	462	age 60-90 days
control	335	age 60-90 days
control	316	age 60-90 days
control	252	age 30-60 days
control	494	age 60-90 days
control	391	age 60-90 days
control	252	age 30-60 days
control	299	age 30-60 days
control	506	age 60-90 days
control	372	age 60-90 days
control	438	age 60-90 days
control	492	age 60-90 days
control	412	age 60-90 days
control	370	age 60-90 days
control	310	age 30-60 days
control	273	age 30-60 days
treatment	320	age 60-90 days
treatment	364	age 60-90 days
treatment	338	age 60-90 days
treatment	368	age 60-90 days
treatment	316	age 60-90 days
treatment	284	age 30-60 days
treatment	332	age 60-90 days
treatment	266	age 30-60 days
control	419	age 60-90 days
control	513	age 60-90 days
control	406	age 60-90 days
control	337	age 60-90 days
control	489	age 60-90 days
control	299	age 30-60 days
control	335	age 60-90 days
control	236	age 30-60 days
treatment	473	age 60-90 days
treatment	487	age 60-90 days
treatment	242	age 30-60 days
treatment	375	age 60-90 days
treatment	355	age 60-90 days
treatment	487	age 60-90 days
treatment	336	age 30-60 days
treatment	355	age 60-90 days
treatment	334	age 30-60 days
treatment	473	age 60-90 days
treatment	302	age 30-60 days
control	495	age 60-90 days
control	376	age 60-90 days
control	354	age 30-60 days
control	374	age 60-90 days
control	489	age 60-90 days
control	374	age 60-90 days
control	495	age 60-90 days
treatment	278	age 30-60 days
treatment	447	age 60-90 days
treatment	437	age 60-90 days
treatment	362	age 60-90 days
treatment	323	age 30-60 days
treatment	437	age 60-90 days
treatment	334	age 60-90 days
treatment	326	age 30-60 days
treatment	322	age 30-60 days
treatment	334	age 60-90 days
treatment	447	age 60-90 days
treatment	521	age 60-90 days
treatment	407	age 60-90 days
treatment	353	age 60-90 days
treatment	480	age 60-90 days
treatment	412	age 60-90 days
treatment	272	age 30-60 days
treatment	360	age 60-90 days
treatment	546	age 60-90 days
treatment	425	age 60-90 days
treatment	558	age 60-90 days
treatment	467	age 60-90 days
treatment	464	age 60-90 days
treatment	416	age 60-90 days
treatment	324	age 30-60 days
control	366	age 60-90 days
control	312	age 60-90 days
control	297	age 60-90 days
control	227	age 30-60 days
control	267	age 60-90 days
control	354	age 60-90 days
control	230	age 30-60 days
control	261	age 60-90 days
control	206	age 30-60 days
treatment	541	age 60-90 days
treatment	453	age 60-90 days
treatment	439	age 60-90 days
treatment	523	age 60-90 days
treatment	380	age 60-90 days
treatment	370	age 60-90 days
control	470	age 60-90 days
control	487	age 60-90 days
control	351	age 30-60 days
control	569	age 60-90 days
control	403	age 60-90 days
control	494	age 60-90 days
control	420	age 60-90 days
treatment	337	age 60-90 days
treatment	309	age 60-90 days
treatment	383	age 60-90 days
treatment	322	age 60-90 days
treatment	585	age 60-90 days
treatment	288	age 60-90 days
treatment	251	age 30-60 days
treatment	330	age 60-90 days
treatment	246	age 30-60 days
control	394	age 60-90 days
control	285	age 30-60 days
control	466	age 60-90 days
control	390	age 60-90 days
control	285	age 30-60 days
control	546	age 60-90 days
control	562	age 60-90 days
control	384	age 60-90 days
control	396	age 60-90 days
control	320	age 60-90 days
control	464	age 60-90 days
control	453	age 60-90 days
control	385	age 60-90 days
control	331	age 60-90 days
control	351	age 60-90 days
control	285	age 30-60 days
control	346	age 60-90 days
control	265	age 30-60 days
control	491	age 60-90 days
control	433	age 60-90 days
control	404	age 60-90 days
control	504	age 60-90 days
control	285	age 30-60 days
control	183	age 30-60 days
control	232	age 30-60 days
treatment	518	age 60-90 days
treatment	470	age 60-90 days
treatment	449	age 60-90 days
treatment	337	age 30-60 days
treatment	512	age 30-60 days
treatment	515	age 60-90 days
treatment	405	age 60-90 days
treatment	412	age 60-90 days
control	281	age 60-90 days
control	317	age 60-90 days
control	311	age 60-90 days
treatment	413	age 60-90 days
treatment	281	age 60-90 days
treatment	316	age 60-90 days
treatment	319	age 30-60 days
treatment	338	age 60-90 days
treatment	436	age 60-90 days
treatment	403	age 60-90 days
control	453	age 60-90 days
control	369	age 30-60 days
control	365	age 30-60 days
control	477	age 60-90 days
control	492	age 60-90 days
control	456	age 60-90 days
treatment	334	age 60-90 days
treatment	289	age 30-60 days
treatment	353	age 60-90 days
treatment	363	age 60-90 days
treatment	419	age 60-90 days
treatment	415	age 60-90 days
control	364	age 60-90 days
control	413	age 60-90 days
control	312	age 30-60 days
treatment	338	age 60-90 days
treatment	388	age 60-90 days
control	332	age 30-60 days
control	340	age 30-60 days
control	422	age 60-90 days
control	285	age 30-60 days
control	421	age 60-90 days
control	650	age 60-90 days
treatment	301	age 30-60 days
control	503	age 60-90 days
control	529	age 60-90 days
control	353	age 30-60 days
control	365	age 30-60 days
