# Supplementary material for: A veil of ignorance can promote fairness in a mammal society
Source: Nat Commun. 2021 Jun 23;12:3717. doi: 10.1038/s41467-021-23910-6 (PMC8222408; doi:10.1038/s41467-021-23910-6)
Supplement: Supplementary file 3 — Source Data [file 41467_2021_23910_MOESM3_ESM.zip › Figure source data/Source data for fig 4b.csv]

age.cat	litter.cat	rel.weight.var
30-60 days	rest	0.101101129
30-60 days	rest	0.12604804
30-60 days	rest	0.01770033
30-60 days	rest	0.275091017
30-60 days	treatment	0.58436894
30-60 days	treatment	0.458998983
30-60 days	treatment	0.392301964
30-60 days	treatment	3.530272551
60-90 days	rest	0.0514555
60-90 days	rest	0.143906428
60-90 days	rest	0.139598577
60-90 days	rest	1.04458041
60-90 days	rest	0.060842072
60-90 days	rest	0.63748756
60-90 days	treatment	1.231158022
60-90 days	treatment	0.087505495
60-90 days	treatment	0.962906479
